# Supplementary material for: Technological Solutions for Human Movement Analysis in Obese Subjects: A Systematic Review
Source: Sensors (Basel). 2023 Mar 16;23(6):3175. doi: 10.3390/s23063175 (PMC10059733; doi:10.3390/s23063175)
Supplement: Supplementary file 1 [file sensors-23-03175-s001.zip]

Archive with 1 entries (1 files):
- sensors-2158614-supplementary.pdf
